# Supplementary material for: Independent response modulation of visual cortical neurons by attentional and behavioral states
Source: Neuron. Author manuscript; Available in PMC 2025 Nov 4. (PMC7618321; doi:10.1016/j.neuron.2022.08.028)
Supplement: Supplementary Material [file EMS209710-supplement-Supplementary_Material.zip]

Archive with 3 entries (3 files):
- 1-s2.0-S0896627322008030-mmc2.mp4
- 1-s2.0-S0896627322008030-mmc1.pdf
- 1-s2.0-S0896627322008030-mmc3.pdf
